# Supplementary material for: Novel Erlotinib–Chalcone Hybrids Diminish Resistance in Head and Neck Cancer by Inducing Multiple Cell Death Mechanisms
Source: Int J Mol Sci. 2023 Feb 9;24(4):3456. doi: 10.3390/ijms24043456 (PMC9964293; doi:10.3390/ijms24043456)
Supplement: Supplementary file 1 [file ijms-24-03456-s001.zip]

Archive with 1 entries (1 files):
- ijms-2176280-supplementary.pdf
